# Supplementary material for: Camel Genetic Resources Conservation through Tourism: A Key Sociocultural Approach of Camelback Leisure Riding
Source: Animals (Basel). 2020 Sep 20;10(9):1703. doi: 10.3390/ani10091703 (PMC7552672; doi:10.3390/ani10091703)
Supplement: Supplementary file 1 [file animals-10-01703-s001.zip › Table S2.xlsx]

## Sheet: Information
Article title	Camel Genetic Resources Conservation Through Tourism: A Key Socio-Cultural Approach of Camelback Leisure Riding
Journal name	Animals
Authors' name	Carlos Iglesias Pastrana, Francisco Javier Navas González, Elena Ciani, Sergio Nogales Baena and Juan Vicente Delgado Bermejo
Corresponding author's affiliation	Department of Genetics, Faculty of Veterinary Sciences, University of Córdoba, Spain
Corresponding author's email	fjng87@hotmail.com
Table S2: Bayesian inference and Pearson correlation outputs' summary for factors and variables of customer general satisfaction and return intention probability in regards to camel tourist walks.

## Sheet: Bayesian Pearson's Correlations
Variable	Parameter	Month	Sex	Age	Country origin	Study level	Company	Camel knowledge	Environmental knowledge	Andalusian culture	Andalusian friends/relatives	Special event in Andalusia	Conference/meeting	Education/research	Business	Holidays	Language abilities	Camel knowledge	Nature knowledge	Manners	Social skills	Willingness to serve	Unfocused/Distracted	Calm/Awaiting	Mistrustful	Fearful	Depressed	Curious	Surprised	Rejection	Indifferent/Irresponsive	Cautious	Nervous	Secure	Interesting	Varied	Appropriately long	Walk overall quality	Previous experience	When previous experience	Comparison between experiences	Personal impression on involved camels’ welfare	Do you think this tourism activity has wide impacts on camel health and welfare?	Personal impression on camel riding as a sustainable tourism activity	Easiness of camel-back riding	Comfortability of camel-back riding	Familiarity towards the uses of camels in the world	What do you think camels are raised for?	Consciousness about the usefulness of such activities in endangered camels breeding and conservation
Month of travel	Pearson Correlation	1	0.018	-0.05	-0.05	0.049	-0.131	-0.078	0.172	0.135	-0.039	-0.104	-0.028	0.187	0.239	0.138	0.468	0.117	0.125	0.149	0.007	0.005	0.023	0.07	0.134	0.114	0.106	0.168	0.102	0.051	0.05	-0.058	0.053	0.013	0.062	0.049	-0.044	-0.018	-0.164	0.086	-0.209	-0.125	0.026	-0.046	-0.114	-0.07	0.186	-0.092	0.073
	Bayes Factor		13.835	12.234	12.341	12.305	4.782	9.738	2.969	5.411	10.715	7.362	8.782	4.204	2.438	5.606	0	6.063	5.276	3.53	14.245	14.268	13.679	9.506	4.767	6.853	7.351	3.846	7.558	10.123	10.092	9.555	10.05	10.994	10.977	12.047	12.221	8.066	2.572	8.967	3.458	5.662	13.405	12.327	6.44	10.385	1.76	8.366	10.139
Sex	Pearson Correlation	0.018	1	0.161	-0.159	-0.107	-0.305	-0.168	0.108	0.088	0.109	0.157	0.273	0.475	0.202	0.294	0.067	0.035	-0.026	-0.069	0.008	-0.065	-0.089	-0.186	-0.091	-0.09	-0.206	-0.268	-0.072	-0.004	-0.019	-0.038	0.051	-0.088	-0.095	0.093	-0.081	-0.146	-0.034	0.107	0.012	-0.213	0.112	0.059	0.071	-0.085	-0.152	-0.094	-0.146
	Bayes Factor	13.835		2.917	2.981	7.008	0.037	2.441	7.181	8.507	7.133	4.686	1.588	0.098	3.625	1.876	10.431	12.882	13.509	10.516	13.908	10.863	8.675	2.902	8.528	8.26	2.27	0.768	9.218	10.917	10.717	10.003	9.971	8.281	8.127	8.294	9.324	5.416	13.094	7.051	8.094	1.193	6.678	11.24	10.282	9.073	3.599	8.203	3.938
Age	Pearson Correlation	-0.05	0.161	1	-0.148	-0.11	-0.086	-0.026	0.21	0.168	0.278	0.155	0.2	0.265	0.313	0.335	-0.013	0.109	0.005	-0.103	0.045	-0.085	-0.094	-0.12	-0.003	-0.029	-0.209	-0.156	-0.036	0.116	-0.125	-0.059	0.032	0.174	0.03	0.218	0.109	-0.158	0.033	-0.068	0.056	0.073	-0.027	0.063	0.048	-0.052	-0.047	-0.009	-0.097
	Bayes Factor	12.234	2.917		3.561	6.658	9	13.712	1.475	3.514	0.546	4.752	3.564	2.246	1.022	1.165	13.255	6.861	14.213	7.389	12.525	9.037	8.217	6.465	13.723	10.807	2.172	4.556	10.688	6.765	6.219	9.361	10.532	3.695	12.942	0.842	6.932	5.061	13.311	10.565	7.726	9.935	13.198	10.946	12.027	11.759	12.035	12.542	8.023
Country origin	Pearson Correlation	-0.05	-0.159	-0.148	1	-0.097	0.202	-0.084	0.044	0.076	0.146	0.112	-0.054	0.117	-0.12	-0.148	0.024	-0.099	-0.084	-0.021	-0.145	-0.046	-0.048	-0.043	-0.079	0.031	-0.058	0	-0.115	-0.069	-0.081	0.192	-0.074	0.02	0.103	0.02	0.049	0.109	-0.111	-0.257	0.199	0.118	-0.079	-0.173	0.046	0.087	0.055	-0.051	0.077
	Bayes Factor	12.341	2.981	3.561		7.892	0.998	9.227	11.507	9.366	4.944	6.947	8.372	6.252	6.358	5.342	13.134	7.707	9.158	13.857	3.753	12.535	12.273	10.762	9.598	10.937	9.924	11.138	6.774	9.329	8.71	2.97	9.082	10.91	7.402	13.522	11.855	6.499	6.596	0.237	3.764	6.218	9.592	2.302	12.328	8.853	11.616	11.254	9.747
Study level	Pearson Correlation	0.049	-0.107	-0.11	-0.097	1	0.108	0.005	0.071	0.007	-0.101	-0.356	-0.156	-0.097	-0.048	0.094	-0.087	-0.059	0.119	0.109	0.087	0.114	0.089	0.276	-0.067	0.114	0.315	0.426	0.024	0.024	0.107	-0.024	0.004	-0.053	0.049	0.04	0.083	-0.154	-0.015	0.221	0.009	0.082	0.054	0.049	0.028	0.061	0.03	0.176	0.14
	Bayes Factor	12.305	7.008	6.658	7.892		6.883	14.319	9.854	11.93	7.615	0.121	5.065	6.708	8.186	6.606	8.82	11.405	5.887	6.808	8.878	6.332	8.648	0.511	10.642	6.853	0.232	0.008	11.036	10.773	7.256	10.425	10.99	9.887	11.858	12.527	9.199	5.201	14.081	0.743	8.295	9.221	11.68	12.044	13.218	11.109	13.03	2.694	4.329
Company	Pearson Correlation	-0.131	-0.305	-0.086	0.202	0.108	1	-0.045	-0.066	-0.017	0.06	-0.022	-0.067	-0.36	-0.182	-0.23	-0.047	-0.125	-0.007	-0.052	0.012	0.014	0.011	0.071	0.079	0.104	0.198	0.306	-0.093	0.1	0.083	-0.067	0.056	0.101	0.1	-0.099	0.124	-0.081	0.11	-0.122	0.282	0.211	-0.016	0.044	-0.015	0.141	0.046	0.074	-0.033
	Bayes Factor	4.782	0.037	9	0.998	6.883		12.689	10.262	11.862	9.859	10.465	8.05	0.645	4.186	3.133	12.007	5.388	14.358	12.062	14.16	14.123	14.014	9.442	9.604	7.453	2.453	0.292	8.146	7.678	8.58	9.164	9.929	7.582	7.727	7.785	5.65	7.185	6.684	5.735	1.635	1.133	13.754	12.413	13.767	4.231	12.242	9.711	12.903
Camel knowledge	Pearson Correlation	-0.078	-0.168	-0.026	-0.084	0.005	-0.045	1	0.052	0.004	0.03	-0.01	-0.209	-0.042	-0.034	-0.082	-0.098	0.052	0.024	0.059	0.031	0.013	0.033	-0.012	0.093	-0.04	-0.108	-0.07	0.068	0.004	-0.026	0.077	-0.186	0.071	-0.018	-0.022	-0.077	0.131	-0.052	-0.015	-0.017	-0.065	-0.028	-0.158	0.06	-0.033	0.014	-0.203	0.012
	Bayes Factor	9.738	2.441	13.712	9.227	14.319	12.689		11.096	12.011	10.972	10.593	3.201	7.761	8.462	6.902	7.91	12.023	13.866	11.445	13.429	14.144	13.215	11.483	8.327	10.666	7.24	9.275	9.529	11.132	10.803	8.73	3.002	9.213	13.469	13.448	9.735	5.869	12.15	13.765	8.261	10.608	13.317	3.113	11.235	13.101	13.686	1.595	13.722
Environmental knowledge	Pearson Correlation	0.172	0.108	0.21	0.044	0.071	-0.066	0.052	1	0.776	0.601	0.222	0.364	0.618	0.706	0.548	0.254	0.314	0.288	0.175	0.198	0.2	0.211	0.005	-0.065	-0.209	-0.086	-0.165	-0.005	0.05	0.087	-0.203	0.149	-0.008	0.172	0.182	0.139	0.175	0.251	0.022	-0.15	-0.17	0.174	0.129	0.11	0.168	-0.017	0.015	0.043
	Bayes Factor	2.969	7.181	1.475	11.507	9.854	10.262	11.096		0	0	2.167	0.376	0.001	0	0.024	0.74	0.09	0.189	2.831	1.827	1.763	1.456	10.249	10.144	2.673	8.024	4.503	10.093	9.13	7.883	3.193	5.219	9.688	3.336	2.71	5.208	4.633	0.55	12.02	5.202	3.488	3.004	5.713	7.034	3.31	12.059	10.974	12.417
Andalusian culture	Pearson Correlation	0.135	0.088	0.168	0.076	0.007	-0.017	0.004	0.776	1	0.665	0.286	0.358	0.499	0.531	0.525	0.328	0.438	0.335	0.356	0.208	0.22	0.263	-0.031	-0.116	0.003	0.002	0.002	-0.078	0.025	0.091	-0.201	0.115	0.012	0.105	0.127	0.18	0.122	0.268	0.007	-0.016	-0.034	0.156	0.106	0.161	0.147	-0.037	0.087	0.024
	Bayes Factor	5.411	8.507	3.514	9.366	11.93	11.862	12.011	0		0	0.831	0.396	0.045	0.009	0.042	0.173	0.001	0.068	0.034	1.781	1.414	0.556	9.963	6.715	10.02	10.022	9.864	8.368	9.688	7.764	3.268	6.736	9.743	7.401	6.043	3.229	5.555	0.488	11.596	6.833	10.598	4.284	7.35	3.982	4.769	10.949	8.144	11.889
Andalusian friends/relatives	Pearson Correlation	-0.039	0.109	0.278	0.146	-0.101	0.06	0.03	0.601	0.665	1	0.399	0.301	0.53	0.584	0.531	0.203	0.223	0.183	0.11	0.061	0.041	0.103	-0.042	-0.119	-0.143	-0.033	-0.155	-0.159	0.197	0.078	-0.209	0.133	0.107	-0.044	0.018	0.051	0.162	0.23	-0.214	-0.359	0.029	0.118	0.096	0.136	-0.024	-0.156	0.096	0.082
	Bayes Factor	10.715	7.133	0.546	4.944	7.615	9.859	10.972	0	0		0.065	1.076	0.02	0.002	0.037	2.515	1.627	3.059	7.092	9.826	10.627	7.492	9.18	6.579	5.535	9.121	5.053	4.856	3.426	7.932	3.265	5.925	6.921	10.014	10.793	9.794	4.733	1.431	2.064	1.602	10.206	6.652	7.882	5.642	10.71	4.594	7.557	8.796
Special event in Andalusia	Pearson Correlation	-0.104	0.157	0.155	0.112	-0.356	-0.022	-0.01	0.222	0.286	0.399	1	0.598	0.611	0.503	0.615	0.074	0.206	0.058	0.18	0.082	0.013	-0.006	-0.144	-0.108	-0.07	-0.218	-0.296	-0.316	0.076	-0.156	-0.239	0.054	0.009	0.039	0.145	0.052	0.272	0.148	-0.062	-0.102	0.204	0.03	0.18	0.192	0.121	-0.074	0.308	-0.058
	Bayes Factor	7.362	4.686	4.752	6.947	0.121	10.465	10.593	2.167	0.831	0.065		0.001	0.003	0.031	0.004	8.614	2.527	9.505	3.532	8.484	10.57	10.546	5.508	7.118	7.991	2.913	1.119	0.72	7.776	5.101	2.518	8.284	8.842	9.649	5.307	9.135	3.177	5.085	9.11	4.936	2.975	9.967	3.692	3.174	6.501	8.594	0.792	9.691
Conference/meeting	Pearson Correlation	-0.028	0.273	0.2	-0.054	-0.156	-0.067	-0.209	0.364	0.358	0.301	0.598	1	0.626	0.625	0.588	0.284	0.309	0.107	0.134	0.192	0.048	0.162	-0.11	-0.168	-0.063	-0.087	-0.122	-0.141	0.134	-0.073	-0.34	0.111	-0.03	0.212	0.107	0.091	0.446	-0.032	-0.069	-0.115	0.092	-0.038	0.165	0.002	0.133	-0.243	0.368	0.055
	Bayes Factor	8.782	1.588	3.564	8.372	5.065	8.05	3.201	0.376	0.396	1.076	0.001		0.003	0.002	0.015	1.403	0.91	6.862	5.883	3.755	8.476	4.852	6.43	4.657	7.388	6.937	6.036	5.571	5.73	7.061	1.153	6.318	7.698	3.286	6.73	7.06	1.72	8.651	7.772	4.233	6.972	8.33	4.784	8.586	5.897	2.375	0.689	9.283
Education/research	Pearson Correlation	0.187	0.475	0.265	0.117	-0.097	-0.36	-0.042	0.618	0.499	0.53	0.611	0.626	1	0.832	0.817	0.252	0.349	0.158	0.185	0.043	0	0.055	-0.1	-0.309	0.015	0.036	-0.142	0.089	0.288	0.066	-0.017	0.108	0.039	0.292	0.417	0.213	0.372	0.055	0.057	-0.251	-0.085	0.133	0.376	0.355	0.026	-0.182	0.402	-0.029
	Bayes Factor	4.204	0.098	2.246	6.252	6.708	0.645	7.761	0.001	0.045	0.02	0.003	0.003		0	0	2.491	0.766	5.056	4.266	7.754	8.019	7.502	6.229	1.404	7.168	7.062	5.371	6.419	2.169	6.582	6.599	6.023	6.932	1.8	0.323	3.645	2.538	7.514	7.4	3.236	6.635	5.765	0.577	0.775	7.731	4.415	0.597	8.441
Business	Pearson Correlation	0.239	0.202	0.313	-0.12	-0.048	-0.182	-0.034	0.706	0.531	0.584	0.503	0.625	0.832	1	0.782	0.181	0.143	0.134	0.169	-0.012	-0.057	0.04	-0.15	-0.168	0.134	0.118	0.12	0.088	0.118	0.201	-0.196	0.122	-0.011	0.062	0.236	0.157	0.02	0.155	-0.042	-0.14	-0.04	0.01	0.259	-0.027	-0.016	-0.195	0.409	0.038
	Bayes Factor	2.438	3.625	1.022	6.358	8.186	4.186	8.462	0	0.009	0.002	0.031	0.002	0		0	4.26	5.555	5.858	4.672	8.653	8.091	8.302	5.287	4.709	5.702	6.113	6.017	6.778	6.073	3.947	4.149	5.935	7.498	7.777	2.698	5.083	4.478	5.146	8.111	4.118	7.786	8.385	2.068	8.279	8.36	3.883	0.395	7.629
Holidays	Pearson Correlation	0.138	0.294	0.335	-0.148	0.094	-0.23	-0.082	0.548	0.525	0.531	0.615	0.588	0.817	0.782	1	0.214	0.167	0.087	0.07	-0.158	-0.112	-0.01	0.098	-0.2	0.308	0.318	0.198	-0.043	0.282	0.404	-0.04	0.116	0.027	-0.017	0.329	0.267	0.274	0.137	0.104	0.28	0.117	0.16	0.242	0.397	0.181	-0.055	0.705	-0.103
	Bayes Factor	5.606	1.876	1.165	5.342	6.606	3.133	6.902	0.024	0.042	0.037	0.004	0.015	0	0		3.53	4.823	6.799	7.107	5.077	6.268	7.604	6.133	3.928	1.877	1.718	4.124	6.802	2.4	0.772	6.269	5.78	6.677	7.477	1.249	2.48	3.061	5.605	6.337	3.031	5.956	5.004	2.916	0.517	4.472	7.072	0.001	6.778
Language abilities	Pearson Correlation	0.468	0.067	-0.013	0.024	-0.087	-0.047	-0.098	0.254	0.328	0.203	0.074	0.284	0.252	0.181	0.214	1	0.28	0.291	0.235	0.131	0.15	0.167	-0.088	0.168	-0.081	0.04	0.016	0.159	0.14	0.012	-0.245	0.11	-0.028	0.143	0.106	0.026	0.005	-0.029	-0.005	-0.205	-0.077	0.079	0.046	0.028	-0.134	0.037	0.059	-0.03
	Bayes Factor	0	10.431	13.255	13.134	8.82	12.007	7.91	0.74	0.173	2.515	8.614	1.403	2.491	4.26	3.53		0.163	0.098	0.608	5.219	3.866	2.934	8.311	2.993	8.617	10.193	10.615	4.376	5.454	10.582	1.467	7.087	10.431	4.511	7.279	12.418	7.297	12.875	13.067	3.833	9.457	9.41	11.724	12.561	5.069	12.071	10.33	7.405
Camel knowledge	Pearson Correlation	0.117	0.035	0.109	-0.099	-0.059	-0.125	0.052	0.314	0.438	0.223	0.206	0.309	0.349	0.143	0.167	0.28	1	0.756	0.649	0.743	0.71	0.623	0.046	-0.02	-0.249	-0.021	-0.118	0.103	-0.062	-0.265	-0.089	0.017	-0.034	0.128	0.31	0.175	0.236	0.271	0.071	-0.085	0.113	-0.056	0.216	0.19	0.247	-0.038	-0.02	0.153
	Bayes Factor	6.063	12.882	6.861	7.707	11.405	5.388	12.023	0.09	0.001	1.627	2.527	0.91	0.766	5.555	4.823	0.163		0	0	0	0	0	10.403	13.314	1.065	10.823	6.652	7.479	9.518	0.846	8.1	10.806	10.429	5.429	0.043	2.446	2.881	0.135	10.255	7.09	6.698	11.429	0.896	1.674	0.379	12.479	12.288	3.894
Nature knowledge	Pearson Correlation	0.125	-0.026	0.005	-0.084	0.119	-0.007	0.024	0.288	0.335	0.183	0.058	0.107	0.158	0.134	0.087	0.291	0.756	1	0.714	0.842	0.882	0.839	0.017	0.102	-0.363	-0.037	-0.038	0.047	-0.072	-0.065	-0.009	0.125	-0.16	0.129	0.284	0.177	0.104	0.273	0.161	0.116	0.162	0.053	0.177	0.054	0.091	-0.087	-0.013	0.084
	Bayes Factor	5.276	13.509	14.213	9.158	5.887	14.358	13.866	0.189	0.068	3.059	9.505	6.862	5.056	5.858	6.799	0.098	0		0	0	0	0	11.428	7.487	0.049	10.698	10.567	10.484	9.21	9.469	10.673	6.202	4.281	5.241	0.102	2.234	6.58	0.11	2.954	6.336	3.163	11.743	2.139	11.674	8.508	8.908	12.606	9.101
Manners	Pearson Correlation	0.149	-0.069	-0.103	-0.021	0.109	-0.052	0.059	0.175	0.356	0.11	0.18	0.134	0.185	0.169	0.07	0.235	0.649	0.714	1	0.633	0.697	0.757	0.134	-0.014	-0.204	0.05	-0.026	0.124	0.019	-0.051	0.028	0.188	0.006	0.102	0.185	0.013	0.31	0.17	0.195	0.05	0.272	-0.061	0.104	0.232	0.239	-0.08	0.09	0.11
	Bayes Factor	3.53	10.516	7.389	13.857	6.808	12.062	11.445	2.831	0.034	7.092	3.532	5.883	4.266	4.672	7.107	0.608	0	0		0	0	0	5.67	13.516	2.319	10.082	10.729	6.252	10.858	9.952	10.281	2.995	10.91	7.515	1.859	13.306	1.389	2.349	1.478	7.668	0.229	11.083	7.33	0.565	0.468	9.501	8.508	6.766
Social skills	Pearson Correlation	0.007	0.008	0.045	-0.145	0.087	0.012	0.031	0.198	0.208	0.061	0.082	0.192	0.043	-0.012	-0.158	0.131	0.743	0.842	0.633	1	0.833	0.789	-0.087	0.04	-0.377	-0.132	-0.147	0.139	-0.12	-0.217	-0.019	0.164	-0.142	0.171	0.25	0.099	-0.019	0.216	0.15	0.116	0.089	-0.035	0.158	0.029	0.118	-0.016	-0.018	0.059
	Bayes Factor	14.245	13.908	12.525	3.753	8.878	14.16	13.429	1.827	1.781	9.826	8.484	3.755	7.754	8.653	5.077	5.219	0	0	0		0	0	8.476	12.522	0.035	5.792	4.999	5.32	6.501	1.927	10.501	4.074	5.265	2.542	0.323	7.806	7.967	0.743	3.673	6.342	8.639	12.829	3.187	13.141	6.107	13.481	12.41	11.141
Willingness to serve	Pearson Correlation	0.005	-0.065	-0.085	-0.046	0.114	0.014	0.013	0.2	0.22	0.041	0.013	0.048	0	-0.057	-0.112	0.15	0.71	0.882	0.697	0.833	1	0.912	0.062	0.066	-0.388	-0.059	-0.031	0.11	-0.055	-0.056	0.121	0.09	0	0.129	0.297	0.143	0.121	0.249	0.158	0.199	0.124	0.034	0.188	0.061	0.081	-0.016	-0.035	-0.021
	Bayes Factor	14.268	10.863	9.037	12.535	6.332	14.123	14.144	1.763	1.414	10.627	10.57	8.476	8.019	8.091	6.268	3.866	0	0	0	0		0	9.868	10.692	0.023	9.843	10.741	7.088	9.96	9.853	6.482	8.23	11.067	5.309	0.067	4.265	6.139	0.267	3.208	3.793	5.8	12.885	1.723	11.109	9.391	13.474	11.856	13.331
Unfocused/Distracted	Pearson Correlation	0.023	-0.089	-0.094	-0.048	0.089	0.011	0.033	0.211	0.263	0.103	-0.006	0.162	0.055	0.04	-0.01	0.167	0.623	0.839	0.757	0.789	0.912	1	0.091	0.079	-0.416	0.043	0.033	0.097	0.046	0.035	0.198	0.054	0.01	0.125	0.27	0.165	0.164	0.18	0.123	0.147	0.146	0.015	0.178	0.057	0.059	-0.068	0.016	0.056
	Bayes Factor	13.679	8.675	8.217	12.273	8.648	14.014	13.215	1.456	0.556	7.492	10.546	4.852	7.502	8.302	7.604	2.934	0	0	0	0	0		8.228	9.577	0.01	10.333	10.572	7.88	10.19	10.458	2.806	9.885	10.883	5.631	0.187	2.991	4.904	1.929	5.757	5.384	4.267	13.438	2.226	11.306	11.168	10.436	12.251	11.464
Calm/Awaiting	Pearson Correlation	0.07	-0.186	-0.12	-0.043	0.276	0.071	-0.012	0.005	-0.031	-0.042	-0.144	-0.11	-0.1	-0.15	0.098	-0.088	0.046	0.017	0.134	-0.087	0.062	0.091	1	0.001	0.302	0.543	0.365	0.036	0.36	0.33	0.222	-0.102	0.16	-0.118	-0.041	0.013	0.078	-0.141	-0.014	0.056	0.045	0.209	-0.125	0.129	0.071	0.152	0.144	0.005
	Bayes Factor	9.506	2.902	6.465	10.762	0.511	9.442	11.483	10.249	9.963	9.18	5.508	6.43	6.229	5.287	6.133	8.311	10.403	11.428	5.67	8.476	9.868	8.228		11.484	0.287	0	0.056	10.672	0.066	0.163	1.909	7.521	4.33	6.615	10.586	10.928	5.974	5.217	11.189	6.167	10.21	2.057	6.174	5.972	9.302	4.678	5.36	13.536
Mistrustful	Pearson Correlation	0.134	-0.091	-0.003	-0.079	-0.067	0.079	0.093	-0.065	-0.116	-0.119	-0.108	-0.168	-0.309	-0.168	-0.2	0.168	-0.02	0.102	-0.014	0.04	0.066	0.079	0.001	1	-0.068	-0.011	0.021	0.083	-0.016	0.112	-0.069	0.126	-0.175	0.087	0.129	0.087	-0.035	0.042	-0.128	-0.176	0.029	0.084	0.062	-0.045	-0.242	0.026	-0.049	0.068
	Bayes Factor	4.767	8.528	13.723	9.598	10.642	9.604	8.327	10.144	6.715	6.579	7.118	4.657	1.404	4.709	3.928	2.993	13.314	7.487	13.516	12.522	10.692	9.577	11.484		9.476	11.224	10.958	8.652	11.037	6.964	9.097	6.146	3.587	8.819	5.342	8.805	7.656	12.476	5.424	4.521	12.364	9.11	10.886	12.086	0.476	12.945	11.033	9.468
Fearful	Pearson Correlation	0.114	-0.09	-0.029	0.031	0.114	0.104	-0.04	-0.209	0.003	-0.143	-0.07	-0.063	0.015	0.134	0.308	-0.081	-0.249	-0.363	-0.204	-0.377	-0.388	-0.416	0.302	-0.068	1	0.551	0.451	0.109	0.233	0.503	0.287	0.052	0.4	-0.1	-0.084	-0.106	-0.147	0.002	-0.02	-0.156	0.009	-0.03	-0.089	-0.019	0.044	0.163	0.109	0.306
	Bayes Factor	6.853	8.26	10.807	10.937	6.853	7.453	10.666	2.673	10.02	5.535	7.991	7.388	7.168	5.702	1.877	8.617	1.065	0.049	2.319	0.035	0.023	0.01	0.287	9.476		0	0.002	7.155	1.409	0	0.574	9.987	0.021	7.64	8.564	7.299	4.954	11.276	10.899	4.817	10.818	10.702	8.247	10.924	10.293	4.177	7.033	0.062
Depressed	Pearson Correlation	0.106	-0.206	-0.209	-0.058	0.315	0.198	-0.108	-0.086	0.002	-0.033	-0.218	-0.087	0.036	0.118	0.318	0.04	-0.021	-0.037	0.05	-0.132	-0.059	0.043	0.543	-0.011	0.551	1	0.693	0.132	0.412	0.525	0.093	-0.031	0.119	-0.033	-0.025	-0.04	0.032	0.005	0.033	-0.264	0.031	0.036	0.03	0.021	0.11	0.071	0.197	0.024
	Bayes Factor	7.351	2.27	2.172	9.924	0.232	2.453	7.24	8.024	10.022	9.121	2.913	6.937	7.062	6.113	1.718	10.193	10.823	10.698	10.082	5.792	9.843	10.333	0	11.224	0		0	5.817	0.011	0	7.98	10.631	6.576	10.434	10.758	10.186	5.941	11.197	10.573	3.075	10.424	10.492	10.654	10.814	7.103	9.113	3.16	10.834
Curious	Pearson Correlation	0.168	-0.268	-0.156	0	0.426	0.306	-0.07	-0.165	0.002	-0.155	-0.296	-0.122	-0.142	0.12	0.198	0.016	-0.118	-0.038	-0.026	-0.147	-0.031	0.033	0.365	0.021	0.451	0.693	1	-0.052	0.156	0.323	0.086	-0.086	0.028	0.026	0.016	0.043	0.027	-0.092	0.033	0.197	0.113	0.033	0.021	-0.236	-0.059	0.155	0.106	0.047
	Bayes Factor	3.846	0.768	4.556	11.138	0.008	0.292	9.275	4.503	9.864	5.053	1.119	6.036	5.371	6.017	4.124	10.615	6.652	10.567	10.729	4.999	10.741	10.572	0.056	10.958	0.002	0		10.078	4.479	0.197	8.292	8.39	10.623	10.471	10.756	9.986	5.956	8.121	10.456	4.166	6.905	10.452	10.692	1.449	9.597	4.628	7.126	10.14
Surprised	Pearson Correlation	0.102	-0.072	-0.036	-0.115	0.024	-0.093	0.068	-0.005	-0.078	-0.159	-0.316	-0.141	0.089	0.088	-0.043	0.159	0.103	0.047	0.124	0.139	0.11	0.097	0.036	0.083	0.109	0.132	-0.052	1	0.311	0.039	0.139	0.205	0.169	0.042	0.207	0.058	-0.259	0.236	-0.02	0.066	0.042	-0.048	0.23	0.252	0.151	-0.124	-0.125	-0.086
	Bayes Factor	7.558	9.218	10.688	6.774	11.036	8.146	9.529	10.093	8.368	4.856	0.72	5.571	6.419	6.778	6.802	4.376	7.479	10.484	6.252	5.32	7.088	7.88	10.672	8.652	7.155	5.817	10.078		0.257	10.48	5.516	2.331	3.859	10.316	2.214	9.644	3.119	1.247	10.976	5.87	10.196	10.235	1.486	0.974	4.727	6.291	6.273	8.387
Rejection	Pearson Correlation	0.051	-0.004	0.116	-0.069	0.024	0.1	0.004	0.05	0.025	0.197	0.076	0.134	0.288	0.118	0.282	0.14	-0.062	-0.072	0.019	-0.12	-0.055	0.046	0.36	-0.016	0.233	0.412	0.156	0.311	1	0.403	0.058	-0.122	0.323	0.059	0.119	0.072	-0.033	-0.012	-0.089	0.121	0.065	0.163	0.086	0.158	-0.155	-0.12	-0.049	0.148
	Bayes Factor	10.123	10.917	6.765	9.329	10.773	7.678	11.132	9.13	9.688	3.426	7.776	5.73	2.169	6.073	2.4	5.454	9.518	9.21	10.858	6.501	9.96	10.19	0.066	11.037	1.409	0.011	4.479	0.257		0.017	9.533	6.423	0.22	9.514	6.579	8.928	5.936	11.012	8.194	5.234	9.225	4.23	8.35	4.46	4.614	6.543	9.15	4.909
Indifferent/Irresponsive	Pearson Correlation	0.05	-0.019	-0.125	-0.081	0.107	0.083	-0.026	0.087	0.091	0.078	-0.156	-0.073	0.066	0.201	0.404	0.012	-0.265	-0.065	-0.051	-0.217	-0.056	0.035	0.33	0.112	0.503	0.525	0.323	0.039	0.403	1	0.232	-0.047	0.196	-0.015	-0.037	-0.104	-0.084	0.079	-0.054	0.124	-0.102	0.135	-0.062	0.02	0.029	-0.052	0.116	0.129
	Bayes Factor	10.092	10.717	6.219	8.71	7.256	8.58	10.803	7.883	7.764	7.932	5.101	7.061	6.582	3.947	0.772	10.582	0.846	9.469	9.952	1.927	9.853	10.458	0.163	6.964	0	0	0.197	10.48	0.017		1.626	10.105	2.696	10.626	10.35	7.363	5.613	8.804	9.789	5.2	7.502	5.714	9.477	10.706	10.54	9.826	6.701	6.029
Cautious	Pearson Correlation	-0.058	-0.038	-0.059	0.192	-0.024	-0.067	0.077	-0.203	-0.201	-0.209	-0.239	-0.34	-0.017	-0.196	-0.04	-0.245	-0.089	-0.009	0.028	-0.019	0.121	0.198	0.222	-0.069	0.287	0.093	0.086	0.139	0.058	0.232	1	-0.095	-0.019	-0.037	0.087	-0.252	-0.309	-0.169	-0.084	0.374	-0.017	-0.044	0.064	0.166	-0.074	0.129	-0.09	0.007
	Bayes Factor	9.555	10.003	9.361	2.97	10.425	9.164	8.73	3.193	3.268	3.265	2.518	1.153	6.599	4.149	6.269	1.467	8.1	10.673	10.281	10.501	6.482	2.806	1.909	9.097	0.574	7.98	8.292	5.516	9.533	1.626		7.856	10.572	9.89	8.177	1.329	2.512	3.995	8.333	1.664	10.162	9.835	9.186	4.232	8.756	6.073	7.637	10.831
Nervous	Pearson Correlation	0.053	0.051	0.032	-0.074	0.004	0.056	-0.186	0.149	0.115	0.133	0.054	0.111	0.108	0.122	0.116	0.11	0.017	0.125	0.188	0.164	0.09	0.054	-0.102	0.126	0.052	-0.031	-0.086	0.205	-0.122	-0.047	-0.095	1	0.082	-0.061	-0.068	-0.195	-0.235	0.003	0.192	0.015	-0.041	0.106	-0.049	0.058	0.051	-0.109	0.137	0.143
	Bayes Factor	10.05	9.971	10.532	9.082	10.99	9.929	3.002	5.219	6.736	5.925	8.284	6.318	6.023	5.935	5.78	7.087	10.806	6.202	2.995	4.074	8.23	9.885	7.521	6.146	9.987	10.631	8.39	2.331	6.423	10.105	7.856		8.634	9.471	9.283	2.861	3.583	11.134	2.875	5.715	10.099	7.327	10.026	9.707	9.963	7.156	5.741	5.354
Secure	Pearson Correlation	0.013	-0.088	0.174	0.02	-0.053	0.101	0.071	-0.008	0.012	0.107	0.009	-0.03	0.039	-0.011	0.027	-0.028	-0.034	-0.16	0.006	-0.142	0	0.01	0.16	-0.175	0.4	0.119	0.028	0.169	0.323	0.196	-0.019	0.082	1	-0.246	-0.007	0.073	0.162	0.106	0.115	-0.055	0.066	-0.007	-0.079	0.019	0.027	-0.056	-0.223	-0.263
	Bayes Factor	10.994	8.281	3.695	10.91	9.887	7.582	9.213	9.688	9.743	6.921	8.842	7.698	6.932	7.498	6.677	10.431	10.429	4.281	10.91	5.265	11.067	10.883	4.33	3.587	0.021	6.576	10.623	3.859	0.22	2.696	10.572	8.634		1.304	10.762	8.881	4.604	7.346	6.79	5.585	9.152	10.762	8.663	10.65	10.517	9.603	2.37	0.853
Interesting	Pearson Correlation	0.062	-0.095	0.03	0.103	0.049	0.1	-0.018	0.172	0.105	-0.044	0.039	0.212	0.292	0.062	-0.017	0.143	0.128	0.129	0.102	0.171	0.129	0.125	-0.118	0.087	-0.1	-0.033	0.026	0.042	0.059	-0.015	-0.037	-0.061	-0.246	1	0.208	0.159	-0.138	0.037	-0.136	0.236	0.095	-0.153	0.158	0.047	-0.035	-0.123	0.017	-0.12
	Bayes Factor	10.977	8.127	12.942	7.402	11.858	7.727	13.469	3.336	7.401	10.014	9.649	3.286	1.8	7.777	7.477	4.511	5.429	5.241	7.515	2.542	5.309	5.631	6.615	8.819	7.64	10.434	10.471	10.316	9.514	10.626	9.89	9.471	1.304		1.19	3.333	5.593	12.664	4.837	2.94	8.179	3.673	3.367	11.869	12.516	5.838	12.237	6.545
Varied	Pearson Correlation	0.049	0.093	0.218	0.02	0.04	-0.099	-0.022	0.182	0.127	0.018	0.145	0.107	0.417	0.236	0.329	0.106	0.31	0.284	0.185	0.25	0.297	0.27	-0.041	0.129	-0.084	-0.025	0.016	0.207	0.119	-0.037	0.087	-0.068	-0.007	0.208	1	0.593	-0.156	0.158	0.113	0.258	0.162	-0.094	0.338	0.277	0.067	-0.062	0.005	-0.043
	Bayes Factor	12.047	8.294	0.842	13.522	12.527	7.785	13.448	2.71	6.043	10.793	5.307	6.73	0.323	2.698	1.249	7.279	0.043	0.102	1.859	0.323	0.067	0.187	10.586	5.342	8.564	10.758	10.756	2.214	6.579	10.35	8.177	9.283	10.762	1.19		0	5.117	3.172	6.625	2.208	3.174	8.202	0.017	0.164	10.524	10.833	12.327	12.063
Appropriately long	Pearson Correlation	-0.044	-0.081	0.109	0.049	0.083	0.124	-0.077	0.139	0.18	0.051	0.052	0.091	0.213	0.157	0.267	0.026	0.175	0.177	0.013	0.099	0.143	0.165	0.013	0.087	-0.106	-0.04	0.043	0.058	0.072	-0.104	-0.252	-0.195	0.073	0.159	0.593	1	-0.081	0.327	0.004	0.313	0.394	-0.061	0.382	0.308	0.182	-0.214	0.043	0.211
	Bayes Factor	12.221	9.324	6.932	11.855	9.199	5.65	9.735	5.208	3.229	9.794	9.135	7.06	3.645	5.083	2.48	12.418	2.446	2.234	13.306	7.806	4.265	2.991	10.928	8.805	7.299	10.186	9.986	9.644	8.928	7.363	1.329	2.861	8.881	3.333	0		6.913	0.023	13.192	1.345	0.002	10.841	0.003	0.067	2.209	1.139	11.126	1.13
Walk overall quality	Pearson Correlation	-0.018	-0.146	-0.158	0.109	-0.154	-0.081	0.131	0.175	0.122	0.162	0.272	0.446	0.372	0.02	0.274	0.005	0.236	0.104	0.31	-0.019	0.121	0.164	0.078	-0.035	-0.147	0.032	0.027	-0.259	-0.033	-0.084	-0.309	-0.235	0.162	-0.138	-0.156	-0.081	1	0.417	.	-0.326	0.286	-0.113	0.279	0.473	0.179	-0.259	0.23	0.094
	Bayes Factor	8.066	5.416	5.061	6.499	5.201	7.185	5.869	4.633	5.555	4.733	3.177	1.72	2.538	4.478	3.061	7.297	2.881	6.58	1.389	7.967	6.139	4.904	5.974	7.656	4.954	5.941	5.956	3.119	5.936	5.613	2.512	3.583	4.604	5.593	5.117	6.913		0.231	.	0.917	0.132	6.394	1.79	0.073	4.411	2.226	3.284	6.871
Previous experience	Pearson Correlation	-0.164	-0.034	0.033	-0.111	-0.015	0.11	-0.052	0.251	0.268	0.23	0.148	-0.032	0.055	0.155	0.137	-0.029	0.271	0.273	0.17	0.216	0.249	0.18	-0.141	0.042	0.002	0.005	-0.092	0.236	-0.012	0.079	-0.169	0.003	0.106	0.037	0.158	0.327	0.417	1	-0.01	-0.326	0.286	-0.072	0.522	0.342	0.289	-0.248	0.03	0.057
	Bayes Factor	2.572	13.094	13.311	6.596	14.081	6.684	12.15	0.55	0.488	1.431	5.085	8.651	7.514	5.146	5.605	12.875	0.135	0.11	2.349	0.743	0.267	1.929	5.217	12.476	11.276	11.197	8.121	1.247	11.012	8.804	3.995	11.134	7.346	12.664	3.172	0.023	0.231		13.872	0.917	0.132	10.256	0	0.009	0.078	0.332	12.227	11.468
When previous experience	Pearson Correlation	0.086	0.107	-0.068	-0.257	0.221	-0.122	-0.015	0.022	0.007	-0.214	-0.062	-0.069	0.057	-0.042	0.104	-0.005	0.071	0.161	0.195	0.15	0.158	0.123	-0.014	-0.128	-0.02	0.033	0.033	-0.02	-0.089	-0.054	-0.084	0.192	0.115	-0.136	0.113	0.004	.	-0.01	1	.	-0.113	0.129	0.086	-0.136	0.051	0.08	0.119	0.018
	Bayes Factor	8.967	7.051	10.565	0.237	0.743	5.735	13.765	12.02	11.596	2.064	9.11	7.772	7.4	8.111	6.337	13.067	10.255	2.954	1.478	3.673	3.208	5.757	11.189	5.424	10.899	10.573	10.456	10.976	8.194	9.789	8.333	2.875	6.79	4.837	6.625	13.192	.	13.872		.	6.394	5.14	8.997	4.588	11.97	9.529	6.329	13.59
Comparison between experiences	Pearson Correlation	-0.209	0.012	0.056	0.199	0.009	0.282	-0.017	-0.15	-0.016	-0.359	-0.102	-0.115	-0.251	-0.14	0.28	-0.205	-0.085	0.116	0.05	0.116	0.199	0.147	0.056	-0.176	-0.156	-0.264	0.197	0.066	0.121	0.124	0.374	0.015	-0.055	0.236	0.258	0.313	-0.464	-0.326	.	1	0.145	0.202	-0.274	-0.277	-0.127	0.137	-0.134	-0.047
	Bayes Factor	3.458	8.094	7.726	3.764	8.295	1.635	8.261	5.202	6.833	1.602	4.936	4.233	3.236	4.118	3.031	3.833	7.09	6.336	7.668	6.342	3.793	5.384	6.167	4.521	4.817	3.075	4.166	5.87	5.234	5.2	1.664	5.715	5.585	2.94	2.208	1.345	0.088	0.917	.		5.398	3.666	1.807	1.737	6.028	5.716	5.655	7.871
Personal impression on involved camels’ welfare	Pearson Correlation	-0.125	-0.213	0.073	0.118	0.082	0.211	-0.065	-0.17	-0.034	0.029	0.204	0.092	-0.085	-0.04	0.117	-0.077	0.113	0.162	0.272	0.089	0.124	0.146	0.045	0.029	0.009	0.031	0.113	0.042	0.065	-0.102	-0.017	-0.041	0.066	0.095	0.162	0.394	0.298	0.286	-0.044	0.145	1	-0.059	0.182	0.189	0.255	-0.281	0.165	0.287
	Bayes Factor	5.662	1.193	9.935	6.218	9.221	1.133	10.608	3.488	10.598	10.206	2.975	6.972	6.635	7.786	5.956	9.457	6.698	3.163	0.229	8.639	5.8	4.267	10.21	12.364	10.818	10.424	6.905	10.196	9.225	7.502	10.162	10.099	9.152	8.179	3.174	0.002	1.757	0.132	11.774	5.398		10.893	2.278	1.987	0.403	0.199	3.606	0.163
Do you think this tourism activity has wide impacts on camel health and welfare?	Pearson Correlation	0.026	0.112	-0.027	-0.079	0.054	-0.016	-0.028	0.174	0.156	0.118	0.03	-0.038	0.133	0.01	0.16	0.079	-0.056	0.053	-0.061	-0.035	0.034	0.015	0.209	0.084	-0.03	0.036	0.033	-0.048	0.163	0.135	-0.044	0.106	-0.007	-0.153	-0.094	-0.061	-0.113	-0.072	0.129	0.202	-0.059	1	0.032	-0.066	-0.03	0.036	0.041	0.01
	Bayes Factor	13.405	6.678	13.198	9.592	11.68	13.754	13.317	3.004	4.284	6.652	9.967	8.33	5.765	8.385	5.004	9.41	11.429	11.743	11.083	12.829	12.885	13.438	2.057	9.11	10.702	10.492	10.452	10.235	4.23	5.714	9.835	7.327	10.762	3.673	8.202	10.841	6.394	10.256	5.14	3.666	10.893		13.124	10.724	13.237	12.848	11.758	13.762
Personal impression on camel riding as a sustainable tourism activity	Pearson Correlation	-0.046	0.059	0.063	-0.173	0.049	0.044	-0.158	0.129	0.106	0.096	0.18	0.165	0.376	0.259	0.242	0.046	0.216	0.177	0.104	0.158	0.188	0.178	-0.125	0.062	-0.089	0.03	0.021	0.23	0.086	-0.062	0.064	-0.049	-0.079	0.158	0.338	0.382	0.279	0.522	0.086	-0.274	0.182	0.032	1	0.25	0.149	-0.12	0.25	0.101
	Bayes Factor	12.327	11.24	10.946	2.302	12.044	12.413	3.113	5.713	7.35	7.882	3.692	4.784	0.577	2.068	2.916	11.724	0.896	2.139	7.33	3.187	1.723	2.226	6.174	10.886	8.247	10.654	10.692	1.486	8.35	9.477	9.186	10.026	8.663	3.367	0.017	0.003	1.79	0	8.997	1.807	2.278	13.124		0.3	3.698	5.96	0.525	7.55
Easiness of camel-back riding	Pearson Correlation	-0.114	0.071	0.048	0.046	0.028	-0.015	0.06	0.11	0.161	0.136	0.192	0.002	0.355	-0.027	0.397	0.028	0.19	0.054	0.232	0.029	0.061	0.057	0.129	-0.045	-0.019	0.021	-0.236	0.252	0.158	0.02	0.166	0.058	0.019	0.047	0.277	0.308	0.473	0.342	-0.136	-0.277	0.189	-0.066	0.25	1	0.239	-0.207	0.069	0.077
	Bayes Factor	6.44	10.282	12.027	12.328	13.218	13.767	11.235	7.034	3.982	5.642	3.174	8.586	0.775	8.279	0.517	12.561	1.674	11.674	0.565	13.141	11.109	11.306	5.972	12.086	10.924	10.814	1.449	0.974	4.46	10.706	4.232	9.707	10.65	11.869	0.164	0.067	0.073	0.009	4.588	1.737	1.987	10.724	0.3		0.415	1.079	10.097	9.739
Comfortability of camel-back riding	Pearson Correlation	-0.07	-0.085	-0.052	0.087	0.061	0.141	-0.033	0.168	0.147	-0.024	0.121	0.133	0.026	-0.016	0.181	-0.134	0.247	0.091	0.239	0.118	0.081	0.059	0.071	-0.242	0.044	0.11	-0.059	0.151	-0.155	0.029	-0.074	0.051	0.027	-0.035	0.067	0.182	0.179	0.289	0.051	-0.127	0.255	-0.03	0.149	0.239	1	-0.209	0.164	-0.053
	Bayes Factor	10.385	9.073	11.759	8.853	11.109	4.231	13.101	3.31	4.769	10.71	6.501	5.897	7.731	8.36	4.472	5.069	0.379	8.508	0.468	6.107	9.391	11.168	9.302	0.476	10.293	7.103	9.597	4.727	4.614	10.54	8.756	9.963	10.517	12.516	10.524	2.209	4.411	0.078	11.97	6.028	0.403	13.237	3.698	0.415		1.019	3.3	11.739
Familiarity towards the uses of camels in the world	Pearson Correlation	0.186	-0.152	-0.047	0.055	0.03	0.046	0.014	-0.017	-0.037	-0.156	-0.074	-0.243	-0.182	-0.195	-0.055	0.037	-0.038	-0.087	-0.08	-0.016	-0.016	-0.068	0.152	0.026	0.163	0.071	0.155	-0.124	-0.12	-0.052	0.129	-0.109	-0.056	-0.123	-0.062	-0.214	-0.259	-0.248	0.08	0.137	-0.281	0.036	-0.12	-0.207	-0.209	1	0.033	0.04
	Bayes Factor	1.76	3.599	12.035	11.616	13.03	12.242	13.686	12.059	10.949	4.594	8.594	2.375	4.415	3.883	7.072	12.071	12.479	8.908	9.501	13.481	13.474	10.436	4.678	12.945	4.177	9.113	4.628	6.291	6.543	9.826	6.073	7.156	9.603	5.838	10.833	1.139	2.226	0.332	9.529	5.716	0.199	12.848	5.96	1.079	1.019		11.993	12.549
What do you think camels are raised for?	Pearson Correlation	-0.092	-0.094	-0.009	-0.051	0.176	0.074	-0.203	0.015	0.087	0.096	0.308	0.368	0.402	0.409	0.705	0.059	-0.02	-0.013	0.09	-0.018	-0.035	0.016	0.144	-0.049	0.109	0.197	0.106	-0.125	-0.049	0.116	-0.09	0.137	-0.223	0.017	0.005	0.043	0.23	0.03	0.119	-0.134	0.165	0.041	0.25	0.069	0.164	0.033	1	-0.078
	Bayes Factor	8.366	8.203	12.542	11.254	2.694	9.711	1.595	10.974	8.144	7.557	0.792	0.689	0.597	0.395	0.001	10.33	12.288	12.606	8.508	12.41	11.856	12.251	5.36	11.033	7.033	3.16	7.126	6.273	9.15	6.701	7.637	5.741	2.37	12.237	12.327	11.126	3.284	12.227	6.329	5.655	3.606	11.758	0.525	10.097	3.3	11.993		9.431
Consciousness about the usefulness of such activities in endangered camels breeding and conservation	Pearson Correlation	0.073	-0.097	0.077	0.14	-0.033	0.012	0.043	0.024	0.082	-0.058	0.055	-0.029	0.038	-0.103	-0.03	0.153	0.084	0.11	0.059	-0.021	0.056	0.005	0.068	0.306	0.024	0.047	-0.086	0.148	0.129	0.007	0.143	-0.263	-0.12	-0.043	0.211	0.14	0.094	0.057	0.018	-0.047	0.287	0.01	0.101	0.077	-0.053	0.04	-0.078	1
	Bayes Factor	10.139	8.023	9.747	4.329	12.903	13.722	12.417	11.889	8.796	9.691	9.283	8.441	7.629	6.778	7.405	3.894	9.101	6.766	11.141	13.331	11.464	13.536	9.468	0.062	10.834	10.14	8.387	4.909	6.029	10.831	5.354	0.853	6.545	12.063	1.13	4.666	6.871	11.468	13.59	7.871	0.163	13.762	7.55	9.739	11.739	12.549	9.431
Have you received previous training before the walk?	Pearson Correlation	0.006	-0.02	0.014	0.187	0.112	-0.07	0.04	0.123	0.192	0.169	-0.057	-0.012	0.116	-0.032	0.299	0.128	0.069	-0.02	0.091	-0.118	-0.074	-0.027	0.163	0.011	0.048	0.09	-0.058	0.014	-0.21	0.082	0.191	-0.02	-0.095	0.033	0.029	0.005	0.141	0.003	-0.091	-0.15	0.182	-0.111	0.031	0.131	0.188	-0.079	0.239	0.209
	Bayes Factor	13.929	13.354	13.641	1.692	6.601	10.395	12.698	6.113	2.523	3.903	9.274	8.563	6.19	8.234	1.742	5.509	10.412	13.559	8.517	6.094	10.062	13.081	4.032	13.406	10.163	8.206	9.65	11.061	2.245	8.557	3.108	10.776	7.864	12.595	12.826	13.185	5.587	13.947	8.55	5.324	2.294	6.682	13.191	4.993	1.635	9.568	0.702	1.006
Walk length	Pearson Correlation	0.052	0.069	-0.054	0.087	0.096	0.044	-0.132	-0.179	-0.185	-0.29	-0.096	0.056	-0.089	-0.094	-0.066	-0.046	-0.121	-0.033	0.009	-0.029	-0.057	-0.022	0.045	0.085	0.072	-0.091	0.105	0.054	-0.122	-0.053	-0.003	0.118	0.043	0.156	0.098	0.24	-0.085	0.027	0.044	-0.154	0.271	-0.011	0.077	0.073	-0.034	-0.051	-0.12	0.037
	Bayes Factor	11.881	10.376	11.619	8.889	8.073	12.406	4.924	2.787	2.813	0.482	7.701	8.041	6.82	7.023	7.014	11.726	5.895	13.034	13.665	13.142	11.383	13.245	10.436	8.992	9.162	8.129	7.367	9.987	6.416	9.84	10.48	6.646	10.124	3.506	7.878	0.569	7.095	13.376	12.422	5.187	0.254	13.851	9.761	10.12	13.003	11.889	6.211	12.755
General satisfaction	Pearson Correlation	-0.167	-0.117	-0.037	0.043	0.023	0.135	-0.235	-0.039	0.076	0.051	0.261	-0.106	-0.188	-0.227	-0.062	-0.022	0.055	0.117	0.082	0.135	0.137	0.105	-0.108	0.052	-0.089	0.052	-0.073	-0.086	-0.113	-0.073	0.031	0.148	-0.031	-0.063	-0.038	0.137	0.24	0.19	0.056	-0.167	0.089	-0.021	0.077	0.067	0.164	0.012	0.118	-0.053
	Bayes Factor	3.159	6.494	11.787	11.617	12.275	5.193	0.78	10.521	8.746	9.215	1.665	6.353	4.332	3.199	6.529	11.655	10.801	6.445	9.065	5.203	5.068	7.44	7.122	10.921	7.975	9.319	8.551	8.127	6.84	8.551	9.382	5.235	9.597	10.223	11.411	5.279	2.93	2.092	10.9	4.811	8.459	12.435	9.477	10.22	3.319	12.503	6.554	11.739
Return intention probability	Pearson Correlation	-0.062	-0.021	-0.05	-0.001	-0.036	0.111	-0.047	0.226	0.352	0.297	0.234	0.212	0.3	0.15	0.194	-0.08	0.303	0.131	0.227	0.078	0.1	0.085	0.024	-0.168	0.031	0.047	-0.02	0.067	0.039	0.055	-0.123	-0.023	0.059	-0.132	0.024	0.205	0.572	0.369	-0.009	-0.308	0.256	-0.047	0.206	0.223	0.405	-0.153	0.078	0.101
	Bayes Factor	11.051	13.186	11.794	13.785	12.718	6.712	12.12	1.158	0.062	0.44	1.813	3.285	1.601	5.306	4.137	9.314	0.061	5.036	0.687	9.619	7.731	8.984	10.968	2.856	10.611	10.095	10.629	9.397	10.24	9.69	6.398	10.655	9.513	5.156	12.957	1.381	0.006	0.003	13.719	1.218	0.405	12.148	1.116	0.722	0	3.513	9.415	7.55
[truncated: 4 more columns]
